# Supplementary material for: Geography, not lifestyle, explains the population structure of free-living and host-associated deep-sea hydrothermal vent snail symbionts
Source: Microbiome. 2023 May 16;11:106. doi: 10.1186/s40168-023-01493-2 (PMC10186799; doi:10.1186/s40168-023-01493-2)
Supplement: Supplementary file 2 — Additional file 1. [file 40168_2023_1493_MOESM1_ESM.xlsx]

## Sheet: Table S1
Table S1. Total raw reads for each symbiont sample.
Sample	# Illumina Reads	# Nanopore Reads
Hafa Adai 172	62075350	7496469
Hafa Adai 64	48007660	n/a
Hafa Adai 60	67955256	n/a
Illium 17	60615464	n/a
Illium 13	54363562	4968615
Illium 11	52542988	n/a
Free-living Illium ~	176856872	n/a
Free-living Hafa Adai VC1 ~	99308654	n/a
Free-living Hafa Adai VC2 ~	145581808	n/a
Free-living Burke *~	154968414	n/a
Free-living Alice Springs *~	48159348	n/a
* indicates samples used only in supplementary analyses
~ indicates samples from Trembath-Reichert et al. 2019

## Sheet: Table S2
Table S2. Accession numbers for reference genomes used for phylogenomic analyses.
Organism	Accession
Alviniconcha hessleri free-living symbiont (Hafa Adai-VC2)	QNZO00000000
Alviniconcha hessleri free-living symbiont (Illium)	QNZQ00000000
Alviniconcha hessleri free-living symbiont (Hafa Adai-VC1)	QNZP00000000
Alviniconcha hessleri symbiont (Hafa Adai 172)	JAIXNI000000000
Alviniconcha hessleri symbiont (Illium 13)	JAIXNH000000000
Alviniconcha hessleri symbiont (Hafa Adai 60)	JANQBY000000000
Alviniconcha hessleri symbiont (Hafa Adai 64)	JANQBX000000000
Alviniconcha hessleri symbiont (Illium 11)	JANQBZ000000000
Alviniconcha hessleri symbiont (Illium 17)	JANQCA000000000
Alviniconcha kojimai Gamma1 symbiont	JAICBO000000000
Alviniconcha strummeri GammaLau symbiont	JAICBQ000000000
Bathymodiolus azoricus symbiont	CAESAP02
Bathymodiolus septemdierum symbiont	AP013042
Bathymodiolus thermophilus symbiont	CP024634
Candidatus Endoriftia persephone RIDPI1	LDXT00000000
Candidatus Endoriftia persephone RIDPI2	LMXI00000000
Candidatus Endoriftia persephone RIFPA1	AASF00000000
Candidatus Endoriftia persephone RIFPA2	AFOC00000000
Candidatus Endoriftia persephone TEVJE	AFZB00000000
Candidatus Pseudothioglobus singularis	CP006911
Candidatus Ruthia fausta	CP054490
Candidatus Ruthia magnifica	CP000488
Candidatus Ruthia pacifica	CP072533
Candidatus Ruthia phaseoliformis	JACRUR000000000
Candidatus Ruthia pliocardia	CP072538
Candidatus Ruthia rectimargo	CP072534
Candidatus Ruthia southwardae	JACRUS000000000
Candidatus Sedimenticola endophacoides	MUHZ00000000
Candidatus Thiodiazotropha endoloripes	LVJX00000000
Candidatus Thiodiazotropha endolucinida	MARB00000000
Candidatus Thiodiazotropha lotti	JAEPDN01
Candidatus Thiodiazotropha sp. “RUGA”	JAEPDS01
Candidatus Thiodiazotropha taylori	JAEPBV01
Candidatus Thiodiazotropha weberae	JAEPDB01
Candidatus Thioglobus autotrophicus	CP010552
Candidatus Thioglobus perditus	PNQY01
Candidatus Thioglobus pontius	JACNGB01
Candidatus Thioglobus sp.	CP023860
Candidatus Vesicomyosocius diagonalis	CP072530
Candidatus Vesicomyosocius extenta	CP072535
Candidatus Vesicomyosocius gigas	CP072532
Candidatus Vesicomyosocius marissinica	CP054877
Candidatus Vesicomyosocius okutanii	AP009247
Candidatus Vesicomyosocius soyoae	CP072537
Chrysomallon squamiferum symbiont	AP012978
Escarpia spicata symbiont	QFXE00000000
Ifremeria nautilei SOX symbiont	JAICBM000000000
Kuphus polythalamia symbiont	CP019936
Lamellibrachia barhami symbiont	JAAVSH000000000
Lamellibrachia luymesi symbiont	QFXD00000000
Paraescarpia echinospica symbiont	RZUD00000000
Sedimenticola selenatireducens	PKUN00000000
Sedimenticola thiotaurini	CP011412
Seepiophila jonesi symbiont	QFXF00000000
Solemya elarraichensis symbiont	MPRK00000000
Solemya pervernicosa symbiont	MPRL00000000
Solemya velesiana symbiont	MPRJ00000000
Solemya velum symbiont	MPPX00000000
Thiolapillus brandeum	AP012273

## Sheet: Table S3
Table S3. General statistics for symbiont genome assemblies and taxonomic classifications based on the Genome Taxonomy Database.
Symbiont	Accession No.	Total Length (bp)	Contigs	GC (%)	N50	Completeness (%)	Contamination (%)	Coverage (X)	Species
Hafa Adai 172	JAIXNH000000000	2998813	197	62.77	30443	96.63	2.81	1661	Thiolapillus sp.
Hafa Adai 64	JANQBX000000000	2642603	984	62.83	4547	94.76	2.57	807	Thiolapillus sp.
Hafa Adai 60	JANQBY000000000	3633797	1745	61.67	4325	99.88	0.56	943	Thiolapillus sp.
Illium 17	JANQCA000000000	3343595	1206	61.87	6190	99.44	0.56	984	Thiolapillus sp.
Illium 13	JAIXNI000000000	3494204	314	63.48	53372	97.75	0.56	1366	Thiolapillus sp.
Illium 11	JANQBZ000000000	3991579	2033	60.6	3365	99.88	0.56	506	Thiolapillus sp.
Free-living Illium	QNZQ00000000	2296004	232	63.33	13951	93.82	0.56	92	Thiolapillus sp.
Free-living Hafa Adai VC1	QNZP00000000	1499097	341	63.21	4490	67.29	1.12	16	Thiolapillus sp.
Free-living Hafa Adai VC2	QNZO00000000	2276236	237	63.32	12833	92.13	0.84	59	Thiolapillus sp.

## Sheet: Table S4
Table S4. Average nucleotide identities between symbiont metagenome assembled genomes.
	Host-associated Hafa Adai Mar 172
Host-associated Hafa Adai Mar 172	100	Host-associated Hafa Adai Mar 60
Host-associated Hafa Adai Mar 60	99.2486	100	Host-associated Hafa Adai Mar 64
Host-associated Hafa Adai Mar 64	99.4001	99.4721	100	Free-living Hafa Adai VC2
Free-living Hafa Adai VC2	99.2601	99.3694	99.3561	100	Free-living Hafa Adai VC1
Free-living Hafa Adai VC1	98.6758	97.8958	97.845	98.8279	100	Free-living Illium
Free-living Illium	99.1581	99.2193	99.1977	99.525	98.5861	100	Host-associated Illium Mar 11
Host-associated Illium Mar 11	98.8528	98.8681	99.1194	99.0658	97.743	99.0739	100	Host-associated Illium Mar 17
Host-associated Illium Mar 17	98.8092	99.1288	98.824	99.1585	98.0362	99.4016	99.3911	100	Host-associated Illium Mar 13
Host-associated Illium Mar 13	98.8378	99.1435	99.304	99.0274	98.0072	99.1534	99.1545	99.3295	100

## Sheet: Table S5
Table S5. Statistics for the A. hessleri symbiont pangenome created with Panaroo.
	Genome size (bp)	Core Genes	Accessory Genes	Coverage	MAGs used
A. hessleri symbiont	3076140	1046	3051	20.89	9

## Sheet: Table S6
Table S6. Alignment statistics for raw metagenomic reads mapped to the symbiont pangenome.
Sample	Alignment Counts	% Reads Mapped
Hafa Adai Mar 172	28888441	52.2
Hafa Adai Mar 64	20859123	47.7
Hafa Adai Mar 60	25079864	40.2
Illium Mar 17	24708186	44.93
Illium Mar 13	27263237	55.82
Illium Mar 11	13906680	29.25
Free-living Illium ~	2706139	1.62
Free-living Hafa Adai VC1 ~	428365	0.45
Free-living Hafa Adai VC2 ~	1587589	1.15
Free-living Burke *~	101451	0.07
Free-living Alice Springs *~	70237	0.15
* indicates samples used only in supplementary analyses
~ indicates samples from Trembath-Reichert et al. 2019

## Sheet: Table S7
Table S7. Pairwise FSTs between individual samples.
	Host-associated Hafa Adai 64
Host-associated Hafa Adai 64	0	Host-associated Hafa Adai 60
Host-associated Hafa Adai 60	0.236887	0	Host-associated Hafa Adai 172
Host-associated Hafa Adai 172	0.212274	0.214219	0	Free-living Hafa Adai VC2
Free-living Hafa Adai VC2	0.429956	0.459367	0.450893	0	Free-living Hafa Adai VC1
Free-living Hafa Adai VC1	0.577106	0.626408	0.584784	0.673068	0	Host-associated Illium 17
Host-associated Illium 17	0.628594	0.666254	0.648994	0.725188	0.755994	0	Host-associated Illium 13
Host-associated Illium 13	0.570495	0.610398	0.593408	0.668425	0.721536	0.236493	0	Host-associated Illium 11
Host-associated Illium 11	0.539532	0.576658	0.562322	0.650137	0.710061	0.379253	0.259426	0	Free-living Illium
Free-living Illium	0.554454	0.588308	0.578165	0.647395	0.695062	0.367531	0.297716	0.289051	0

## Sheet: Table S8
Table S8. Pairwise FSTs between individual samples at 5.9x coverage (includes free-living symbiont populations from Burke).
	Host-associated Hafa Adai 64
Host-associated Hafa Adai 64	0	Host-associated Hafa Adai 60
Host-associated Hafa Adai 60	0.380982	0	Host-associated Hafa Adai 172
Host-associated Hafa Adai 172	0.34669	0.302255	0	Free-living Hafa Adai VC2
Free-living Hafa Adai VC2	0.53578	0.513521	0.506822	0	Free-living Hafa Adai VC1
Free-living Hafa Adai VC1	0.557754	0.591374	0.549246	0.62836	0	Host-associated Illium 17
Host-associated Illium 17	0.682413	0.69468	0.679445	0.725513	0.725095	0	Host-associated Illium 13
Host-associated Illium 13	0.607787	0.616296	0.600675	0.642178	0.663492	0.370971	0	Host-associated Illium 11
Host-associated Illium 11	0.548909	0.562657	0.550554	0.612069	0.640629	0.483133	0.360304	0	Free-living Illium
Free-living Illium	0.555586	0.569068	0.552095	0.606624	0.640115	0.457921	0.378609	0.355459	0	Free-living Burke
Free-living Burke	0.860096	0.869145	0.852804	0.881862	0.850327	0.890297	0.865261	0.857364	0.85925	0

## Sheet: Table S9
Table S9. Pairwise FSTs between individual samples at 3.9x coverage (includes free-living symbiont populations from Alice Springs and Burke).
	Host-associated Hafa Adai 64
Host-associated Hafa Adai 64	0	Host-associated Hafa Adai 60
Host-associated Hafa Adai 60	0.434212	0	Host-associated Hafa Adai 172
Host-associated Hafa Adai 172	0.488809	0.380222	0	Free-living Hafa Adai VC2
Free-living Hafa Adai VC2	0.582813	0.467304	0.582481	0	Free-living Hafa Adai VC1
Free-living Hafa Adai VC1	0.676046	0.664241	0.672556	0.715078	0	Host-associated Illium 17
Host-associated Illium 17	0.725976	0.705261	0.743402	0.735071	0.787531	0	Host-assocaited Illium 13
Host-associated Illium 13	0.683342	0.656683	0.701339	0.697161	0.759216	0.387461	0	Host-associated Illium 11
Host-associated Illium 11	0.622651	0.606346	0.65841	0.643689	0.740577	0.531375	0.447216	0	Free-living Illium
Free-living Illium	0.658789	0.645989	0.697001	0.68428	0.757961	0.53612	0.462825	0.466139	0	Free-living Burke
Free-living Burke	0.876977	0.874836	0.877913	0.889615	0.877134	0.894552	0.877902	0.868827	0.876705	0	Free-living Alice Springs
Free-living Alice Springs	0.775531	0.758533	0.785367	0.793236	0.820072	0.745364	0.711591	0.711964	0.730706	0.909884	0

## Sheet: Table S10
Table S10. FST values between vent fields including Alice Springs and Burke.
	Hafa Adai
Hafa Adai	0	Illium
Illium	0.451149	0	Burke
Burke	0.718978	0.638564	0	Alice Springs
Alice Springs	0.729742	0.598368	0.909884	0

[truncated: 4 more sheets: Table S11, Table S12, Table S13, Table S14]
